# Supplementary material for: Cytotoxicity of Venoms and Cytotoxins from Asiatic Cobras (Naja kaouthia, Naja sumatrana, Naja atra) and Neutralization by Antivenoms from Thailand, Vietnam, and Taiwan
Source: Toxins (Basel). 2022 May 10;14(5):334. doi: 10.3390/toxins14050334 (PMC9144634; doi:10.3390/toxins14050334)
Supplement: Supplementary file 1 [file toxins-14-00334-s001.zip]

Archive with 1 entries (1 files):
- toxins-1666936-supplementary.xlsx
