# Supplementary material for: Cytotoxicity of Venoms and Cytotoxins from Asiatic Cobras (Naja kaouthia, Naja sumatrana, Naja atra) and Neutralization by Antivenoms from Thailand, Vietnam, and Taiwan
Source: Toxins (Basel). 2022 May 10;14(5):334. doi: 10.3390/toxins14050334 (PMC9144634; doi:10.3390/toxins14050334)
Supplement: Supplementary file 1 [file toxins-14-00334-s001.zip › toxins-1666936-supplementary.xlsx]

## Sheet: Cytotoxin identity
Supplementary file S1. nano-LC-MS/MS of purified cytotoxins from Naja kaouthia (NK-CTX), Naja sumatrana (NS-CTX), and Naja atra (NA-CTX)
Peak	Spectra detected	Distinct spectra	Distinct summed MS/MS search score	Protein name	Species	Database accession	z	Score	Fwd-Rev score	SPI (%)	Sequence	RT (min)	m/z Measured (Da)	Spectral intensity
NK-CTX
1	34	13	201.05	Cytotoxin 3	Naja kaouthia	P01446	2	15.46	3.42	95.7	(K)LIPLAYK(T)	16.05	409.267	237000000
							3	19.73	10.97	93.1	(K)LIPLAYKTCPAGK(N)	15.37	477.94	4020000
							2	20.23	20.23	93	(K)YVCCNTDR(C)	2.92	544.213	5140000
							2	14.33	3.2	92.3	(K)LIPLAYK(T)	19.93	409.263	895000
							2	16.83	3.21	91.8	(K)LIPLAYK(T)	16.58	409.259	3270000
							2	15.93	11.86	90.5	(K)MFMVAAPK(V)	15.97	447.732	944000
							2	14.69	3.29	88.6	(K)LIPLAYK(T)	22.35	409.263	530000
							2	15.22	9.39	87.3	(K)LVPLFYK(T)	19.25	440.265	9960000
							2	13.99	10.2	85.7	(K)MFMVSNK(T)	14	428.707	227000000
							2	15.48	15.48	81.6	(K)YVCCNTDR(C)	2.92	544.22	5140000
							2	11.92	4.47	81.3	(K)LIPLAYK(T)	27.33	409.262	141000
							2	15.55	15.55	81.1	(K)YVCCNTDR(C)	4.53	544.22	746000
							2	10.11	3.74	77.5	(K)SSLLVK(Y)	11.47	323.71	793000
							3	14.49	12.73	77.4	(K)NSLLVKYVCCNTDR(C)	15.2	581.284	183000
							2	13.67	12.07	75.8	(K)MFMVSNKTVPVK(R)	15.9	690.867	5680
							3	14.8	9.55	75.6	(K)MFMVSNKTVPVK(R)	15.67	460.913	819000
							2	13.14	10.57	73	(K)MFMVATPK(V)	16.03	462.732	953000
							2	11.75	11.75	72.8	(K)MFMVSNK(T)	18.18	428.702	404000
							3	11.4	12.15	72.6	(K)NSLLVKYVCCNTDR(C)	15.23	581.279	51300
							3	11.32	6.48	71.7	(K)MFMVSNKTVPVK(R)	15.67	460.913	819000
							2	12.15	12.15	71.6	(K)YVCCNTDR(C)	6.12	544.213	234000
							2	10.36	10.36	70.8	(K)YVCCNTDR(C)	6.15	544.213	231000
							2	13.18	13.18	70.4	(K)YVCCNTDR(C)	6.65	544.213	189000
							2	15.41	15.16	70.3	(R)GCIDACPKNSLLVK(Y)	14.98	787.897	383000
							2	11.21	3.32	69.6	(K)LIPLAYK(T)	25.65	409.262	186000
							2	10.2	2.5	69.6	(K)LIPLAYK(T)	21.67	409.263	329000
							2	14.55	14.55	68	(R)GCIDACPK(N)	6.35	460.703	11700000
							2	11	11	67.5	(K)YVCCNTDR(C)	4.42	544.218	660000
							2	11.24	10.27	65.4	(K)MFMVAAPK(V)	15.97	447.732	944000
							2	11.96	11.96	65.2	(R)GCIDACPK(N)	10.7	460.702	99700
							2	10.58	9.69	63	(R)GCIDACPKNSLLVK(Y)	14.98	787.897	383000
							3	16.24	16.24	62.1	(K)TCPAGKNLCYK(M)	10.73	437.878	548000
							3	16.59	10.8	60.8	(R)GCIDACPKNSLLVK(Y)	14.98	525.607	2700000
							2	10.64	8.87	60.2	(K)TCPAGKNLCYK(M)	10.75	656.313	222000
							2	10.82	10.82	60.1	(K)YVCCNTDR(C)	5.52	544.219	307000
NS-CTX
1	58	15	252.3	Cytotoxin 1	Naja sumatrana	A0A7T7DMY7	2	17.74	10.75	97.2	(K)LVPLFYK(T)	18.63	440.266	470000000
							2	18.75	11.71	96.8	(K)LVPLFYK(T)	19.23	440.276	185000000
							2	16.26	8.27	96	(K)LVPLFYK(T)	21.82	440.271	2130000
							3	21.03	13.72	95.9	(K)LVPLFYKTCPAGK(D)	17.47	498.608	2820000
							2	14.95	3.32	94.2	(K)LIPLAYK(T)	16.02	409.263	10800000
							2	15.73	10.13	93.5	(K)LVPLFYK(T)	24.53	440.271	923000
							2	16.94	16.94	91.5	(K)YVCCNTDR(C)	2.65	544.213	10100000
							2	20.18	20.18	91.2	(K)YVCCNTDR(C)	3.53	544.219	1500000
							2	16.66	11.65	90.9	(K)LVPLFYK(T)	29.92	440.27	548000
							3	15.85	12.96	90.8	(K)SSLLVKYVCCNTDR(C)	15.63	572.275	120000
							2	14.4	5.19	90.4	(K)SSLLVK(Y)	11.23	323.714	115000000
							2	17.2	13.92	90.2	(K)MYMVATPK(V)	14.3	470.737	190000000
							2	13.05	7.16	89.1	(K)LVPLFYK(T)	26.75	440.271	614000
							2	14.69	4.97	88.7	(K)SSLLVK(Y)	12.13	323.707	6570000
							2	12.36	7.14	88.5	(K)LVPLFYK(T)	27.78	440.271	550000
							3	18.01	19.36	87.8	(K)SSLLVKYVCCNTDR(C)	16.77	572.28	433000
							2	14.5	8.34	86.3	(K)LVPLFYK(T)	51.53	440.269	305000
							2	14.22	9.3	86.2	(K)LVPLFYK(T)	31.82	440.264	416000
							2	15.56	10.6	84.9	(K)LVPLFYK(T)	42	440.27	330000
							2	12.72	9.3	84.7	(K)LVPLFYK(T)	29.6	440.265	602000
							2	11.91	9.88	84.7	(K)LVPLFYK(T)	36.37	440.27	271000
							2	18.34	8.88	84.4	(K)LVPLFYKTCPAGK(D)	17.45	747.414	181000
							2	13.05	9.42	84	(K)LVPLFYK(T)	34.38	440.27	247000
							2	12.99	10.67	82.4	(K)LVPLFYK(T)	38.95	440.266	302000
							3	14.02	9.88	81.5	(K)CNKLVPLFYK(T)	17.6	427.904	443000
							3	12.77	9.47	81.4	(K)MYMVATPKVPVK(R)	16.83	455.254	238000
							2	12.11	1.66	80.9	(K)DLCYK(M)	7.7	349.665	9350000
							2	10.74	7.43	80.8	(K)LVPLFYK(T)	43.57	440.269	239000
							2	11.69	8.78	79.5	(K)LVPLFYK(T)	39.53	440.27	315000
							2	13.32	11.25	79.4	(K)LVPLFYK(T)	40.47	440.27	323000
							2	11.29	8.65	79.3	(K)LVPLFYK(T)	36	440.27	160000
							2	11.15	8.12	77.3	(K)LVPLFYK(T)	23.93	440.271	608000
							2	10.86	8.6	77.3	(K)LVPLFYK(T)	31.85	440.264	415000
							2	15.21	14.6	76.9	(K)CNKLVPLFYK(T)	17.45	641.348	380000
							2	11.18	5.65	76.9	(K)LVPLFYK(T)	28.92	440.27	564000
							2	10.76	10.16	76.5	(K)LVPLFYK(T)	37.62	440.266	161000
							2	10.71	7.04	76.4	(K)LVPLFYK(T)	36.6	440.27	157000
							2	12.11	6.86	76.2	(K)LVPLFYK(T)	51.22	440.272	249000
							2	14.83	2.72	75.8	(K)DLCYK(M)	8.57	349.665	3800000
							2	10.1	5.82	75.4	(K)LVPLFYK(T)	26.48	440.271	540000
							3	11.54	10.83	74.6	(-)LKCNKLVPLFYK(T)	17.35	508.295	112000
							2	11.07	7.63	74.3	(K)LVPLFYK(T)	32.38	440.269	363000
							2	11.04	8	74	(K)LVPLFYK(T)	54.22	440.266	122000
							3	13.08	10.52	73	(-)LKCNKLVPLFYK(T)	17.35	508.295	112000
							2	12.61	12.61	72.5	(K)MYMVATPK(V)	16.03	470.736	3020000
							2	15.46	10.31	70.8	(K)LVPLFYKTCPAGK(D)	17.45	747.414	181000
							2	10.27	2.2	70.8	(K)NSLLVK(Y)	11	337.212	1520000
							3	10.56	6.72	69.1	(K)RGCIDVCPK(S)	10.57	368.849	10600000
							2	12.63	12.63	68.5	(K)YVCCNTDR(C)	9.6	544.218	231000
							2	10.06	6.49	68.2	(K)LVPLFYK(T)	49.25	440.266	162000
							2	13.41	11.24	67.9	(R)GCIDVCPK(S)	11.83	474.716	186000000
							2	11.95	11.95	67.7	(K)YVCCNTDR(C)	4.97	544.218	553000
							2	13.12	8.81	65.7	(R)GCIDVCPK(S)	11.58	474.718	308000000
							2	10.62	10.62	65.6	(K)LVPLFYK(T)	35.55	440.27	148000
							3	11.33	8.91	65.5	(K)SSLLVKYVCCNTDR(C)	16.77	572.275	433000
							4	10.54	10.54	65.2	(-)LKCNKLVPLFYK(T)	17.35	381.474	169000
							2	12.11	12.11	63.4	(K)YVCCNTDR(C)	9.9	544.218	316000
							3	16.11	9.68	62.3	(R)GCIDVCPKSSLLVK(Y)	16.63	525.947	1080000
							2	10.73	10.73	61.3	(K)YVCCNTDR(C)	5.58	544.213	368000
NA-CTX
1	49	13	208.83	Cytotoxin 3	Naja atra	P60301	3	21.93	17.12	97.5	(K)SSLLVKYVCCNTDR(C)	15.22	572.281	295000
							2	17.71	10.31	96.8	(K)LVPLFYK(T)	18.62	440.276	488000000
							2	16.69	9.54	95.3	(K)LVPLFYK(T)	26.73	440.27	587000
							2	17.9	12.45	94.8	(K)LVPLFYK(T)	21.72	440.271	2190000
							2	16.84	9.93	94.4	(K)LVPLFYK(T)	19.23	440.276	190000000
							3	18.54	12.51	93.2	(K)LVPLFYKTCPAGK(N)	17.58	498.611	3520000
							2	17.35	10.29	93	(K)LVPLFYK(T)	24.52	440.271	925000
							2	18.6	18.6	90.1	(K)YVCCNTDR(C)	2.7	544.22	6860000
							2	13.83	5.28	89.5	(K)SSLLVK(Y)	11.33	323.71	105000000
							2	14.32	8.62	88.5	(K)LVPLFYK(T)	29.25	440.272	594000
							2	16.69	9.68	88	(K)MFMVATPK(V)	15.98	462.74	379000000
							2	14.85	10.08	87.7	(K)LVPLFYK(T)	33.1	440.267	369000
							2	13.89	9.18	86.5	(K)LVPLFYK(T)	44.68	440.267	295000
							2	16.59	11.81	84.7	(K)LVPLFYK(T)	46.18	440.267	283000
							2	14.9	9.33	84	(K)LVPLFYK(T)	29.52	440.27	527000
							2	15.32	15.32	83.1	(K)MFMVSNK(T)	14.43	428.703	1320000
							2	12.74	10.35	82.1	(K)LVPLFYK(T)	34.22	440.27	340000
							2	11.64	4.28	82	(K)RGCIDVCPK(S)	10.68	552.769	12600000
							2	13.34	8.09	81.5	(K)LVPLFYK(T)	46.48	440.267	236000
							2	16.36	16.36	81.4	(K)YVCCNTDR(C)	4.5	544.219	1050000
							2	14.53	12.59	81.3	(K)MFMVAAPK(V)	15.8	447.728	948000
							2	10.91	6.54	80.4	(K)LVPLFYK(T)	37.3	440.272	319000
							2	12.57	12.65	79.6	(K)LVPLFYK(T)	36.78	440.271	326000
							2	11.25	6.62	79.1	(K)LVPLFYK(T)	38.28	440.271	306000
							2	12.12	11.02	78.6	(K)LVPLFYK(T)	40.15	440.271	161000
							2	11.8	7.79	78.6	(K)LVPLFYK(T)	50.53	440.267	255000
							2	11.48	7.6	78.6	(K)LVPLFYK(T)	23.9	440.271	604000
							2	11.56	8.06	77.4	(K)MFMVATPK(V)	16.72	462.738	32900000
							2	11.35	3.71	77.4	(K)SSLLVK(Y)	12.23	323.71	4390000
							2	10.86	9.17	77.3	(K)LVPLFYK(T)	43.38	440.267	168000
							2	11.6	7.62	76	(K)LVPLFYK(T)	40.38	440.267	289000
							2	11.04	7.96	75.2	(K)LVPLFYK(T)	30.97	440.27	362000
							2	11.63	7.19	74.6	(K)MFMVATPK(V)	20.85	462.737	542000
							2	15.51	15.51	74.3	(K)YVCCNTDR(C)	4.83	544.218	590000
							2	13.84	10.54	73.5	(K)LVPLFYK(T)	40.42	440.271	207000
							2	11.49	7.5	73.2	(K)LVPLFYK(T)	42.85	440.267	158000
							2	11.24	9.99	72.9	(K)LVPLFYK(T)	35.33	440.27	232000
							2	11.7	11.7	71	(K)MYMVATPK(V)	14.97	470.735	79900000
							2	14.7	9.42	70.3	(K)LVPLFYKTCPAGK(N)	17.58	747.414	202000
							3	11.94	8.14	70.1	(K)CNKLVPLFYK(T)	17.67	427.906	762000
							2	10.12	1.89	70	(K)NSLLVK(Y)	11.12	337.216	5930000
							2	10.88	6.83	69.3	(K)LVPLFYK(T)	39.08	440.267	164000
							2	14.84	11.26	69.2	(R)GCIDVCPK(S)	11.9	474.717	168000000
							3	11.54	8.5	68	(K)RGCIDVCPK(S)	10.68	368.849	14400000
							2	13.04	9.28	67.2	(R)GCIDVCPK(S)	11.63	474.719	304000000
							2	10.63	10.63	65.4	(K)YVCCNTDR(C)	4.87	544.219	578000
							2	10.26	7.75	64	(K)LVPLFYK(T)	31.18	440.263	292000
							2	11.66	11.66	61.5	(K)CNKLVPLFYK(T)	17.6	641.353	579000
							2	10.82	5.99	60.4	(K)MFMVATPK(V)	22.7	462.737	172000
